# Supplementary material for: MUC16 Retention after Neoadjuvant Chemotherapy in Pancreatic Ductal Adenocarcinoma
Source: Cancers (Basel). 2024 Oct 10;16(20):3439. doi: 10.3390/cancers16203439 (PMC11506185; doi:10.3390/cancers16203439)
Supplement: Supplementary file 1 [file cancers-16-03439-s001.zip]

Archive with 1 entries (1 files):
- cancers-3192459-supplementary.pdf
